# Supplementary material for: The Influence of Diabetic Peripheral Neuropathy on Local Postural Muscle and Central Sensory Feedback Balance Control
Source: PLoS One. 2015 Aug 10;10(8):e0135255. doi: 10.1371/journal.pone.0135255 (PMC4530933; doi:10.1371/journal.pone.0135255)
Supplement: S1 Table — (XLSX) [file pone.0135255.s001.xlsx]

## Sheet: Sheet1
S1 tables primary-level data
								Eyes-Open			Eyes-Closed			Eyes-Open			Eyes-Closed			Eyes-Open			Eyes-Closed			Eyes-Open			Eyes-Closed
Subject	Diabetes	Gender	Age (years)	Height (cm)	Weight (Kg)	BMI (kg/m2)	VPT (mV)	Local-controlslope (AP) (10-2 cm2/sec)	Local-controltime-interval (AP) (sec)	Central-controlslope-Log (AP)	Local-controlslope (AP) (10-2 cm2/sec)	Local-controltime-interval (AP) (sec)	Central-controlslope-Log (AP)	Local-controlslope (ML) (10-2 cm2/sec)	Local-controltime-interval (ML) (sec)	Central-controlslope-Log (AP)	Local-controlslope (ML) (10-2 cm2/sec)	Local-controltime-interval (ML) (sec)	Central-controlslope-Log (AP)	Local-controlslope (10-2 cm2/sec)	Local-controltime-interval (sec)	Central-controlslope-Log (AP)	Local-controlslope (10-2 cm2/sec)	Local-controltime-interval (sec)	Central-controlslope-Log (AP)	COG (ML) (cm)	COG (AP) (cm)	COG (cm2)	COG (ML) (cm)	COG (AP) (cm)	COG (cm2)
1	YES	Male	67	187.96	85.2753	24.1882	52	3.42269	3.07	0.0506099	13.6372	1.83	0.0308503	2.64527	2.41	0.0700005	5.53001	1.97	0.0101064	2.6044	2.55	0.127717	7.2529	1	0	1.73423	5.14174	8.91694	2.3453	5.94354	13.9394
2	YES	Male	72	170.18	85.7289	29.6635	35		0		0.901842	1.26	0.274387				0.249508	2.58	0.0369869				0.390613	1.13	0.266313				0.464509	2.08556	0.968762
3	YES	Male	59	185.42	90.7184	26.442	34.92	2.32035	1.52	0.133448	6.42155	1.45	0.0632381	1.77251	2.27	0	3.15492	2.23	0.127109	1.78691	1.92	0.186265	3.29771	1	0.0699445	1.21794	3.21023	3.90987	1.60061	3.5695	5.71337
4	YES	Female	53	170.18	128.82	44.5737	44.75	1.2067	4	0	1.87858	3.84	0	0.388822	2.06	0.277562	0.610275	3.01	0	0.556888	1.81	0.189646	1.07764	3.89	0	0.931033	2.54248	2.36713	0.939772	3.76452	3.53779
5	YES	Male	54	162.56	55.3382	20.985	27.83	1.20304	4	0	1.56047	3.22	0.116992	0.100378	2.18	0.289931	0.257443	1.58	0.368328	0.630468	3.41	0	1.02064	1.87	0.0717296	0.355921	2.13109	0.7585	0.754302	3.67453	2.77171
6	YES	Female	66	154.94	72.5747	30.2949	34.64	3.6256	2.86	0	6.95914	1.53	0.197428	1.18285	2.78	0	0.927033	1.91	0.386328	2.27772	3.26	0	2.39719	1	0.21885	0.947683	4.23165	4.01026	1.34598	4.21763	5.67683
7	YES	Male	71	180.34	90.7184	27.9527	36.17	1.69263	1.76	0.25089	1.42137	2	0.202105	1.34117	1.93	0.233704	1.00604	2.33	0.0878851	1.10362	2.35	0.186074	1.28254	1.64	0.194862	0.926444	2.61168	2.41957	0.921613	2.55792	2.35741
12	YES	Male	63	177.8	89.3576	28.3257	25.83	0.7481	2.03	0.550648	4.17294	1	0.282857	1.18079	3.77	0.277889	2.03908	3.39	0.279899	1.05858	4	0.482317	2.82326	1	0.494278	1.14084	2.35499	2.68667	1.72979	5.0188	8.68146
13	YES	Male	77	180.34	81.6466	25.1574	32.5	3.07085	2.62	0.0798994	5.75828	1.56	0.138116	0.890181	3.46	0.333397	2.68034	2.27	0.39318	1.19526	1.78	0.295157	3.08641	1.31	0.362344	1.02026	3.92669	4.00625	1.80421	4.45727	8.04184
15	YES	Male	69	177.8	79.3786	25.1624	33.57	1.7725	1.91	0.0340517	5.14086	1.78	0.0317377	1.42932	2.97	0.147572	5.03318	1	0.162622	1.88515	1.77	0.0112711	4.04872	1.16	0.151813	1.46148	2.25007	3.28843	2.02122	5.33702	10.7873
16	YES	Female	60	147.32	54.431	25.1325	30.5	1.48756	1.6	0.071703	4.0882	1	0.0193496	1.69183	3.17	0.116645	7.78785	2.98	0.0147148	1.40778	3.24	0.110279	5.95753	3.34	0	1.3345	2.26606	3.02407	3.90792	5.3802	21.0254
17	YES	Female	65	180.34	117.934	36.3385	41.72	0.378541	3.09	0	1.6949	2.29	0.0811462	0.675056	4	0	0.536743	1.77	0.0128726	0.5653	4	0	1.38276	1.83	0	0.918238	1.17766	1.08137	0.806834	2.77718	2.24072
18	YES	Female	81	167.64	84.8217	30.2457	30.68	1.43761	2.08	0	3.7359	2.97	0.265127	0.514738	2.34	0.0697755	1.56952	2.58	0.213398	1.19108	1.89	0.0746919	2.09334	2.05	0.304233	0.677526	2.59428	1.75769	1.5292	4.58536	7.01194
20	YES	Female	63	167.64	93.44	33.3188	42.67	2.96731	1	0.080196		1.16	0	1.89098	2.18	0.103894	0	3.74	0	2.31575	1.06	0.00456163	0	1	0.0970752	1.91774	4.40616	8.44987	7.38244	24.7881	182.997
22	YES	Male	62	182.88	113.398	33.977	25.5	1.47554	2.09	0.136302	7.42509	1.06	0.340523	1.235	1.19	0.153925	6.12758	1.66	0.21776	1.00549	1	0.149778	5.31437	1	0.389767	1.25786	2.64538	3.32753	3.21307	5.97948	19.2125
23	YES	Female	56	177.8	94.8007	30.0511	26.67	3.66532	1.31	0.345975	4.81928	1.48	0.205472	1.35439	4	0.414925	1.23294	1.81	0.0458041	2.8044	1.68	0.34109	4.85046	1.46	0.194776	1.55201	5.28567	8.20339	0.978775	4.1854	4.09656
24	YES	Male	71	183	87.9968	26.3316	34.62	1.56371	4	0.483806	3.73509	1.16	0.2211	1.89536	3.37	0.550506	3.71236	1.66	0.277814	1.66829	3.49	0	3.17265	1	0.159049	2.22034	4.05919	9.01277	2.17451	4.65946	10.132
25	YES	Male	69	178	92.9864	29.4097	33.95	3.15325	1	0.174445	6.08568	1	0.155822	0.681882	1	0.160175	0.946928	1.18	0.204433	2.03994	1	0.190041	1.77102	1	0.155663	0.747682	2.42156	1.81056	1.29505	4.49595	5.82249
3	NO	Female	71	154.94	71.9397	29.9669		0.271422	2.81	0.11093	0.176192	4	0.453524	0.256864	2.06	0.126423	0.106386	1.63	0.403063	0.161014	1.99	0.196193	0.149898	3.61	0.386913	0.531317	1.25639	0.667541	0.421799	1.31578	0.554994
10	NO	Female	70	165.1	75.1148	27.557		0.352095	1.68	0.554297	2.45495	1.97	0.433223	0.786301	1.91	0.656507	1.33676	1.98	0.359983	0.422924	1.75	0.686414	2.61463	1.67	0.399488	0.768978	1.18031	0.907629	1.03097	2.74433	2.82931
27	NO	Female	67	157.48	61.7792	24.911		1.27633	1.26	0.245084	1.32891	1.06	0.307278	0.387595	1.31	0.307023	0.64651	1.78	0.255988	1.26793	1.25	0.247253	0.966115	1.14	0.337232	0.488895	1.61891	0.791478	0.652948	1.98709	1.29747
34	NO	Female	71	157.48	55.8825	22.5333		0.849949	0.3	0.312371	0.625089	0.31	0.0861338	0.324371	1.77	0.21326	1.83126	1.16	0.0641214	0.358691	1.12	0.508036	1.24992	0.61	0.157942	0.491298	1.40914	0.692307	1.08056	2.3881	2.58049
44	NO	Female	65	162.56	76.2035	28.8368		0.144869	1.79	0.67344	5.81819	2.16	0.578347	0.235428	1.32	0.0816027	1.61698	1.99	0.401005	0.106129	3.36	0.749363	5.61303	2.18	0.587132	0.365819	0.827359	0.302664	0.917873	4.1496	3.80881
48	NO	Female	68	165.1	72.0304	26.4254		1.1683	1.61	0.498566	0.94682	1.44	0.503968	0.28764	1.84	0.535696	0.346733	4	0	1.30341	1.62	0.508247	0.775683	1.47	0.521366	0.716519	2.03958	1.4614	0.605759	1.81828	1.10144
56	NO	Female	68	163.83	65.2265	24.3017		0.19299	2.89	0.796288	0.146374	2.08	0.616589	0.0554666	2.45	0.467352	0.0770601	1.39	0.51063	0.140843	2.99	0.429881	0.108654	0.81	0.289026	0.791052	1.10373	0.873107	0.730715	5.28418	3.86123
66	NO	Female	71	162.56	53.796	20.3574		0.719867	1.58	0.0153672	5.8957	2.32	0.500268	1.08763	1.99	0.337639	2.72255	2.33	0.289748	0.624886	1.94	0.315976	3.36738	2.31	0.531774	0.958249	1.13308	1.08577	1.35553	4.81271	6.52379
67	NO	Female	70	165.1	87.9968	32.2829		0.783584	2.15	0.106346	6.25101	4	0.322476	0.167204	1.8	0.417579	0.247964	1.61	0.0712276	0.75874	2.05	0.144455	5.24141	4	0.348606	0.358734	1.60156	0.574535	0.380479	5.57239	2.12018
69	NO	Female	68	155.575	58.2412	24.0631		0.105234	2.22	0.557197	0.230986	1.21	0.473729	0.0989661	1.66	0.22534	0.159027	2.89	0.424837	0.0947943	0.5	0.34208	0.187638	0.5	0.338548	0.267088	0.795986	0.212598	0.252161	0.727275	0.18339
71	NO	Female	73	154.94	57.7876	24.0718		3.5085	2.31	0.532398	3.18231	1.99	0.321324	0.641836	1.81	0.438607	1.0801	2.16	0.494582	1.31495	2.12	0.675554	3.71008	2	0.389761	0.652647	4.26924	2.7863	1.12672	3.30299	3.72153
72	NO	Male	66	170.18	91.2627	31.512		1.75658	1.51	0.309403	1.23976	1.1	0.335642	1.46978	2.77	0.590771	1.02261	1.71	0.0692551	0.994998	1.58	0.381518	0.926711	2.26	0.0336474	1.36015	2.25755	3.0706	0.782847	3.1946	2.50088
78	NO	Male	75	167.64	93.9843	33.4426		2.3657	2.55	0.351164	1.47316	1.77	0.559369	0.385123	2.03	0.405673	1.48691	4	0.702881	1.38615	1.69	0.242947	0.965691	1.31	0.660487	0.540289	2.50587	1.35389	1.31748	2.20672	2.90732
80	NO	Female	74	160.02	59.0577	23.0636		0.570214	1.91	0.625156	1.39204	1.96	0.358046	0.405958	2.73	0.281948	2.52218	2.07	0.308211	0.430081	2.85	0	1.67263	2.39	0.400469	0.553431	1.40844	0.779473	1.26791	2.54031	3.22089
85	NO	Female	72	159.385	73.5726	28.9615		0.717626	1.61	0.663578	0.523359	0.65	0.207522	0.0681809	3.67	0.722824	0.134308	2.13	0.862868	0.776622	3.58	0.680539	0.524621	0.66	0.186014	0.36142	1.98058	0.71582	0.399335	1.95152	0.779309
86	NO	Female	69	163.83	93.1678	34.7119		0.717626	1.61	0.663578	1.87069	4	0.922993	0.0681809	3.67	0.722824	0.14318	1.42	0.429995	0.776622	3.58	0.680539	1.66026	4	0.949112	0.292417	2.32516	0.679915	0.366691	3.53312	1.29556
92	NO	Female	72	162.56	64.5915	24.4426		0.680419	2.69	0.30666	1.49354	1.88	0.305605	0.377633	1.93	0.0849114	1.138	1.94	0.119904	0.491822	2.01	0.181809	0.990374	1.99	0.237371	0.46535	1.68171	0.782584	0.814805	1.71691	1.39894
93	NO	Male	66	166.37	69.4903	25.1058		0.424289	2.8	0.403907	1.10519	1.6	0.109337	0.940354	2.12	0.32817	1.24147	1.78	0.3161	0.78291	1.52	0	1.1753	1.26	0.0900931	0.889735	1.46003	1.29904	0.915562	1.47791	1.35312
